# Supplementary material for: Alterations in the chondrocyte surfaceome in response to pro-inflammatory cytokines
Source: BMC Mol Cell Biol. 2020 Jun 26;21:47. doi: 10.1186/s12860-020-00288-9 (PMC7318434; doi:10.1186/s12860-020-00288-9)
Supplement: Supplementary file 6 — Additional file 6. Lists of the UniProt-converted proteins (multiple species) to their human gene equivalents. [file 12860_2020_288_MOESM6_ESM.xlsx]

## Sheet: Control protein2gene
From	To
1433E_HUMAN	YWHAE
4F2_HUMAN	SLC3A2
5NTD_BOVIN	NT5E
5NTD_RAT	Nt5e
A2MG_BOVIN	A2M
AAAT_BOVIN	SLC1A5
AATM_HORSE	GOT2
ACTB_HORSE	ACTB
ACTBL_HUMAN	ACTBL2
ACTBM_HUMAN	POTEKP
ACTG_BOVIN	ACTG1
ADA10_BOVIN	ADAM10
ADA17_HUMAN	ADAM17
ADAM9_MOUSE	Adam9
AGRG2_MOUSE	Adgrg2
AHNK_HUMAN	AHNAK
ALBU_BOVIN	ALB
ALDOC_HUMAN	ALDOC
AMRP_HUMAN	LRPAP1
ANO6_HUMAN	ANO6
ANO6_MOUSE	Ano6
ANPRB_HUMAN	NPR2
ANTR1_MOUSE	Antxr1
ANXA1_CAVCU	ANXA1
ANXA1_HORSE	ANXA1
ANXA2_BOVIN	ANXA2
ANXA5_MACFA	ANXA5
ANXA6_BOVIN	ANXA6
ANXA8_HUMAN	ANXA8
APOE_BOVIN	APOE
ARF1_BOVIN	ARF1
ARF3_BOVIN	ARF3
ARF4_BOVIN	ARF4
ARF5_HUMAN	ARF5
ARF6_HUMAN	ARF6
ARGI1_HUMAN	ARG1
ARHG1_HUMAN	ARHGEF1
ASPH_BOVIN	ASPH
AT12A_MOUSE	Atp12a
AT1A1_HORSE	ATP1A1
AT1A1_MOUSE	Atp1a1
AT1A4_HUMAN	ATP1A4
AT1A4_MOUSE	Atp1a4
AT2B1_HUMAN	ATP2B1
AT2B1_MOUSE	Atp2b1
AT8B4_HUMAN	ATP8B4
ATPA_BOVIN	ATP5F1A
ATPB_HUMAN	ATP5F1B
ATRN_MOUSE	Atrn
B3A2_HORSE	SLC4A2
BIP_HUMAN	HSPA5
BSN_HUMAN	BSN
C1TC_HUMAN	MTHFD1
CA2D1_HUMAN	CACNA2D1
CAC1F_HUMAN	CACNA1F
CAD11_HUMAN	CDH11
CAD13_BOVIN	CDH13
CADM1_HUMAN	CADM1
CALD1_HUMAN	CALD1
CALM2_HUMAN	CALM2
CALR_PIG	CALR
CALU_HUMAN	CALU
CALX_HUMAN	CANX
CAN1_HUMAN	CAPN1
CAN2_HUMAN	CAPN2
CAP1_MOUSE	Cap1
CARL2_MOUSE	Carmil2
CASA1_BOVIN	CSN1S1
CASA2_BOVIN	CSN1S2
CASB_BOVIN	CSN2
CASK_BOVIN	CSN3
CATD_BOVIN	CTSD
CBPM_HUMAN	CPM
CC50A_HUMAN	TMEM30A
CD109_HUMAN	CD109
CD151_BOVIN	CD151
CD166_BOVIN	ALCAM
CD166_HUMAN	ALCAM
CD276_HUMAN	CD276
CD44_HORSE	CD44
CD44_HUMAN	CD44
CD47_BOVIN	CD47
CD99_HUMAN	CD99
CDC42_BOVIN	CDC42
CDSN_HUMAN	CDSN
CEMIP_HUMAN	CEMIP
CERU_HUMAN	CP
CERU_RAT	Cp
CLIC4_BOVIN	CLIC4
CLUS_HORSE	CLU
CN37_BOVIN	CNP
CO3A1_HUMAN	COL3A1
CO6A1_HUMAN	COL6A1
CO6A2_HUMAN	COL6A2
CO6A3_HUMAN	COL6A3
CO6A4_MOUSE	Col6a4
COPA_BOVIN	COPA
CPNE2_HUMAN	CPNE2
CPNE3_HUMAN	CPNE3
CPNE4_HUMAN	CPNE4
CPNE5_HUMAN	CPNE5
CPNE6_BOVIN	CPNE6
CPNE7_HUMAN	CPNE7
CPNE8_HUMAN	CPNE8
CPNE9_HUMAN	CPNE9
CPNS1_RABIT	CAPNS1
CSCL2_HUMAN	TMEM63B
CSPG4_HUMAN	CSPG4
CSRP1_HUMAN	CSRP1
CTHR1_HUMAN	CTHRC1
CYFP1_HUMAN	CYFIP1
CYFP2_HUMAN	CYFIP2
CYTA_HUMAN	CSTA
DAG1_PIG	DAG1
DCD_HUMAN	DCD
DDR2_HUMAN	DDR2
DESP_HUMAN	DSP
DGKI_HUMAN	DGKI
DLG1_HUMAN	DLG1
DLG2_HUMAN	DLG2
DSC3_HUMAN	DSC3
DSG1_HUMAN	DSG1
DYHC1_HUMAN	DYNC1H1
EAA1_MOUSE	Slc1a3
ECE1_BOVIN	ECE1
EDIL3_HUMAN	EDIL3
EF1A1_BOVIN	EEF1A1
EF1A1_HORSE	EEF1A1
EF1A3_HUMAN	EEF1A1P5
EF2_HUMAN	EEF2
EFNB1_HUMAN	EFNB1
EGFR_HUMAN	EGFR
EGLN_HUMAN	ENG
EGLN_PIG	ENG
EHD2_HUMAN	EHD2
EMP3_BOVIN	EMP3
ENDD1_HUMAN	ENDOD1
ENOA_BOVIN	ENO1
ENPL_HUMAN	HSP90B1
ENPP1_HUMAN	ENPP1
ENPP1_MOUSE	Enpp1
ENPP3_PONAB	ENPP3
EPHA2_HUMAN	EPHA2
EPHA4_HUMAN	EPHA4
EPHA5_HUMAN	EPHA5
EPHA8_MOUSE	Epha8
EPHAA_HUMAN	EPHA10
EPHB4_HUMAN	EPHB4
EPHB4_MOUSE	Ephb4
EWS_HUMAN	EWSR1
F234A_RAT	Fam234a
FARP1_RAT	Farp1
FERM2_HUMAN	FERMT2
FETUA_BOVIN	AHSG
FGFR3_MOUSE	Fgfr3
FILA2_HUMAN	FLG2
FINC_BOVIN	FN1
FINC_MOUSE	Fn1
FLNA_HUMAN	FLNA
FLRT2_HUMAN	FLRT2
FOLH1_HUMAN	FOLH1
FPRP_HUMAN	PTGFRN
FZD1_HUMAN	FZD1
FZD2_HUMAN	FZD2
FZD7_HUMAN	FZD7
GNAI2_HUMAN	GNAI2
GNAI2_MACFA	GNAI2
GNAI3_HUMAN	GNAI3
GPC1_HUMAN	GPC1
GPC6_HUMAN	GPC6
GRP75_HUMAN	HSPA9
GTR1_BOVIN	SLC2A1
GTR1_HUMAN	SLC2A1
GTR3_RABIT	SLC2A3
GTR5_BOVIN	SLC2A5
HM13_HUMAN	HM13
HMCN2_MOUSE	Hmcn2
HORN_HUMAN	HRNR
HS90A_HORSE	HSP90AA1
HS90B_HORSE	HSP90AB1
HSP74_HUMAN	HSPA4
HSP76_HUMAN	HSPA6
HSP7C_HORSE	HSPA8
HYOU1_HUMAN	HYOU1
ICAM3_HUMAN	ICAM3
IF4A1_HUMAN	EIF4A1
IGF1R_HUMAN	IGF1R
IL16_HUMAN	IL16
IL6RB_HUMAN	IL6ST
IMB1_HUMAN	KPNB1
IQGA1_HUMAN	IQGAP1
ISLR_HUMAN	ISLR
ITA1_HUMAN	ITGA1
ITA10_HUMAN	ITGA10
ITA11_HUMAN	ITGA11
ITA3_BOVIN	ITGA3
ITA5_BOVIN	ITGA5
ITA6_HUMAN	ITGA6
ITAV_MOUSE	Itgav
ITB1_BOVIN	ITGB1
ITB1_MOUSE	Itgb1
ITB5_BOVIN	ITGB5
ITB7_HUMAN	ITGB7
ITPR2_BOVIN	ITPR2
K1C13_HUMAN	KRT13
K1C14_HUMAN	KRT14
K1C15_HUMAN	KRT15
K1C16_HUMAN	KRT16
K1C17_HUMAN	KRT17
K1C19_BOVIN	KRT19
K1C24_HUMAN	KRT24
K1C9_HUMAN	KRT9
K22E_HUMAN	KRT2
K2C1_HUMAN	KRT1
K2C1_PANTR	KRT1
K2C1B_HUMAN	KRT77
K2C4_HUMAN	KRT4
K2C6A_HUMAN	KRT6A
K2C6B_HUMAN	KRT6B
K2C6C_HUMAN	KRT6C
K2C78_HUMAN	KRT78
K2C8_MOUSE	Krt8
KPRP_HUMAN	KPRP
KPYM_HUMAN	PKM
LACB_BOVIN	LGB
LAMC1_HUMAN	LAMC1
LAMP2_HUMAN	LAMP2
LC1L1_HUMAN	LCN1P1
LCAP_HUMAN	LNPEP
LCN1_HUMAN	LCN1
LDLR_BOVIN	LDLR
LDLR_MOUSE	Ldlr
LIPH_HUMAN	LIPH
LPAR1_MOUSE	Lpar1
LRP1_HUMAN	LRP1
MET_HORSE	MET
MFGM_BOVIN	MFGE8
MMP14_BOVIN	MMP14
MMP14_HUMAN	MMP14
MOES_BOVIN	MSN
MOES_PIG	MSN
MOT4_HUMAN	SLC16A3
MPCP_HUMAN	SLC25A3
MPRI_BOVIN	IGF2R
MPZL1_BOVIN	MPZL1
MPZL1_HUMAN	MPZL1
MRP1_BOVIN	ABCC1
MRP4_HUMAN	ABCC4
MXRA8_BOVIN	MXRA8
MYADM_RAT	Myadm
MYH9_HUMAN	MYH9
MYO15_HUMAN	MYO15A
NCKP1_HUMAN	NCKAP1
NDRG1_BOVIN	NDRG1
NECT1_HUMAN	NECTIN1
NECT3_HUMAN	NECTIN3
NEP_HUMAN	MME
NEP_RABIT	MME
NLGN2_HUMAN	NLGN2
NOTC2_HUMAN	NOTCH2
NOTC2_MOUSE	Notch2
NPTN_HUMAN	NPTN
NRP1_RAT	Nrp1
NRP2_HUMAN	NRP2
NUCB1_HUMAN	NUCB1
NUCB1_MOUSE	Nucb1
NUCB2_HUMAN	NUCB2
PAG_HORSE	PAG
PDIA1_BOVIN	P4HB
PDIA3_BOVIN	PDIA3
PDIA6_MOUSE	Pdia6
PGFRA_HUMAN	PDGFRA
PGFRB_HUMAN	PDGFRB
PGFRB_RAT	Pdgfrb
PIEZ1_HUMAN	PIEZO1
PIP_HUMAN	PIP
PLAK_BOVIN	JUP
PLCD1_HUMAN	PLCD1
PLOD1_HUMAN	PLOD1
PLOD2_HUMAN	PLOD2
PLPP3_HUMAN	PLPP3
PLXA1_HUMAN	PLXNA1
PLXB2_HUMAN	PLXNB2
PPIA_BOVIN	PPIA
PRIO_ANTCE	PRNP
PROF1_HUMAN	PFN1
PROL4_HUMAN	PRR4
PTH1R_BOVIN	PTH1R
PTK7_HUMAN	PTK7
PTPRA_HUMAN	PTPRA
PTPRG_HUMAN	PTPRG
PTPRJ_HUMAN	PTPRJ
PTPRM_MOUSE	Ptprm
RAB14_HUMAN	RAB14
RAB14_MOUSE	Rab14
RAB1A_HUMAN	RAB1A
RAB1B_HUMAN	RAB1B
RAB34_HUMAN	RAB34
RAB5C_HUMAN	RAB5C
RAB7A_HUMAN	RAB7A
RAC1_BOVIN	RAC1
RAP1A_BOVIN	RAP1A
RAP1B_BOVIN	RAP1B
RECK_HUMAN	RECK
RISC_HUMAN	SCPEP1
RISC_RAT	Scpep1
ROBO1_HUMAN	ROBO1
ROR2_HUMAN	ROR2
ROS1_HUMAN	ROS1
S10A6_HORSE	S100A6
S10A7_HUMAN	S100A7
S10AA_BOVIN	S100A10
S12A2_HUMAN	SLC12A2
S12A4_HUMAN	SLC12A4
S20A1_HUMAN	SLC20A1
S26A2_HORSE	SLC26A2
S39AE_BOVIN	SLC39A14
S4A4_HUMAN	SLC4A4
S4A7_MOUSE	Slc4a7
SC5A3_BOVIN	SLC5A3
SC5A3_HUMAN	SLC5A3
SC5A6_HUMAN	SLC5A6
SCAM3_HUMAN	SCAMP3
SCAR3_HUMAN	SCARA3
SDC3_HUMAN	SDC3
SDK2_HUMAN	SDK2
SE6L2_HUMAN	SEZ6L2
SEPR_BOVIN	FAP
SERC1_HUMAN	SERINC1
SERPH_BOVIN	SERPINH1
SGCB_HUMAN	SGCB
SGCD_HUMAN	SGCD
SIRB1_HUMAN	SIRPB1
SL9A1_RABIT	SLC9A1
SL9A6_HUMAN	SLC9A6
SNAA_BOVIN	NAPA
SND1_HUMAN	SND1
SORT_MOUSE	Sort1
SPB12_HUMAN	SERPINB12
STEA1_HUMAN	STEAP1
STEA3_HUMAN	STEAP3
STEA3_MOUSE	Steap3
STEAL_HUMAN	STEAP1B
STOM_HUMAN	STOM
SYPL1_HUMAN	SYPL1
TBB2A_HUMAN	TUBB2A
TEN3_HUMAN	TENM3
TEN3_MOUSE	Tenm3
TFR1_HORSE	TFRC
TFR1_HUMAN	TFRC
TGBR3_HUMAN	TGFBR3
TGFR2_HUMAN	TGFBR2
THIO_HORSE	TXN
THY1_HUMAN	THY1
TLN1_HUMAN	TLN1
TMEDA_BOVIN	TMED10
TMX3_HUMAN	TMX3
TPBG_HUMAN	TPBG
TRFL_HUMAN	LTF
TRFM_HUMAN	MELTF
TRI23_HUMAN	TRIM23
TRIL_HUMAN	TRIL
TRY1_HUMAN	PRSS1
TRY1_RAT	Prss1
TSN6_BOVIN	TSPAN6
TSP1_BOVIN	THBS1
TXND5_HUMAN	TXNDC5
UBC_HUMAN	UBC
UBR4_HUMAN	UBR4
UFO_HUMAN	AXL
UGDH_HUMAN	UGDH
UGGG1_HUMAN	UGGT1
UGPA_HUMAN	UGP2
VASN_HUMAN	VASN
VCAM1_CANLF	VCAM1
VLDLR_MOUSE	Vldlr
VPS35_BOVIN	VPS35
VPS35_MOUSE	Vps35
VTNC_HUMAN	VTN

## Sheet: Cytokine protein2gene
From	To
1433E_RAT	Ywhae
A1AT_BOVIN	SERPINA1
AAAT_RABIT	SLC1A5
AATM_BOVIN	GOT2
ACTB_CAMDR	ACTB
ACTN1_BOVIN	ACTN1
ACTN4_HUMAN	ACTN4
ALBU_HUMAN	ALB
ALDOA_HUMAN	ALDOA
ANXA1_PANTR	ANXA1
ANXA6_MOUSE	Anxa6
ASM3B_MOUSE	Smpdl3b
AT12A_HUMAN	ATP12A
AT2B4_HUMAN	ATP2B4
BMP7_HUMAN	BMP7
BMP8A_MOUSE	Bmp8a
BMP8B_MOUSE	Bmp8b
BRCA1_MOUSE	Brca1
CALU_MESAU	CALU
CASK_BISBO	CSN3
CD44_MOUSE	Cd44
CEIP2_HUMAN	CEMIP2
CKAP5_HUMAN	CKAP5
CO5A2_MOUSE	Col5a2
CO6A1_MOUSE	Col6a1
COCA1_HUMAN	COL12A1
COL12_MOUSE	Colec12
COPB_BOVIN	COPB1
CTR2_HUMAN	SLC7A2
EAA1_BOVIN	SLC1A3
ECE1_CAVPO	ECE1
EF1A1_CRIGR	EEF1A1
ENOA_MACFA	ENO1
FINC_HORSE	FN1
FLNB_HUMAN	FLNB
FOLR1_BOVIN	FOLR1
FOLR2_HUMAN	FOLR2
FZD2_RAT	Fzd2
GALT2_MOUSE	Galnt2
GTR14_HUMAN	SLC2A14
GTR3_BOVIN	SLC2A3
HS90B_BOVIN	HSP90AB1
INSR_HUMAN	INSR
IQGA1_MOUSE	Iqgap1
ITA6_MOUSE	Itga6
ITB1_PIG	ITGB1
ITB2_BOVIN	ITGB2
ITB5_MOUSE	Itgb5
K1C19_MOUSE	Krt19
K2C3_HUMAN	KRT3
K2C8_HUMAN	KRT8
KIRR1_HUMAN	KIRREL1
LMAN1_HUMAN	LMAN1
LPAR1_SHEEP	LPAR1
LRC8A_HUMAN	LRRC8A
LRC8D_HUMAN	LRRC8D
LYSC_HUMAN	LYZ
LYZ1_MOUSE	Lyz1
LYZ2_MOUSE	Lyz2
MET_BOVIN	MET
MRP2_RAT	Abcc2
NRP1_HUMAN	NRP1
PDIA1_CRIGR	P4HB
PDIA3_MOUSE	Pdia3
PDIA4_BOVIN	PDIA4
PDIA6_HUMAN	PDIA6
PDZD2_HUMAN	PDZD2
PEPA_PIG	PGA
PKP1_BOVIN	PKP1
PLXB1_HUMAN	PLXNB1
PPIA_FELCA	PPIA
PRDX1_HUMAN	PRDX1
PRIO_PIG	PRNP
PSA_HUMAN	NPEPPS
PTK7_MOUSE	Ptk7
PUR9_MOUSE	Atic
PXDN_HUMAN	PXDN
RAB10_HUMAN	RAB10
RAB26_RAT	Rab26
RAB35_HUMAN	RAB35
RAB3A_PIG	RAB3A
RAB3B_MESAU	RAB3B
RAB43_HUMAN	RAB43
RAB44_MOUSE	Rab44
RAB4A_HUMAN	RAB4A
RAB4B_CANLF	RAB4B
RAB6A_MOUSE	Rab6a
RAB8A_BOVIN	RAB8A
RAB8B_BOVIN	RAB8B
RB27B_MOUSE	Rab27b
S10A9_HUMAN	S100A9
S38A2_BOVIN	SLC38A2
S38A5_BOVIN	SLC38A5
S38A5_MOUSE	Slc38a5
S4A4_BOVIN	SLC4A4
SDC2_BOVIN	SDC2
SERPH_MOUSE	Serpinh1
SL9A1_BOVIN	SLC9A1
TBA1A_HUMAN	TUBA1A
TGM1_HUMAN	TGM1
THIO_HUMAN	TXN
TLN1_MOUSE	Tln1
TNPO1_HUMAN	TNPO1
TRFL_BOVIN	LTF
TSP1_MOUSE	Thbs1
VAPA_BOVIN	VAPA
VCAM1_HUMAN	VCAM1
ZNT1_HUMAN	SLC30A1
1433E_HUMAN	YWHAE
4F2_HUMAN	SLC3A2
5NTD_BOVIN	NT5E
AAAT_BOVIN	SLC1A5
ACTB_HORSE	ACTB
ACTG_BOVIN	ACTG1
ADA10_BOVIN	ADAM10
ADA17_HUMAN	ADAM17
ADAM9_MOUSE	Adam9
AHNK_HUMAN	AHNAK
ALBU_BOVIN	ALB
AMRP_HUMAN	LRPAP1
ANO6_HUMAN	ANO6
ANTR1_MOUSE	Antxr1
ANXA1_HORSE	ANXA1
ANXA2_BOVIN	ANXA2
ANXA5_MACFA	ANXA5
ANXA6_BOVIN	ANXA6
APOE_BOVIN	APOE
ARF4_BOVIN	ARF4
AT1A1_HORSE	ATP1A1
AT1A4_HUMAN	ATP1A4
AT1A4_MOUSE	Atp1a4
AT2B1_HUMAN	ATP2B1
B3A2_HORSE	SLC4A2
BIP_HUMAN	HSPA5
CA2D1_HUMAN	CACNA2D1
CAD11_HUMAN	CDH11
CAD13_BOVIN	CDH13
CADM1_HUMAN	CADM1
CALD1_HUMAN	CALD1
CALR_PIG	CALR
CALU_HUMAN	CALU
CASA1_BOVIN	CSN1S1
CASA2_BOVIN	CSN1S2
CASB_BOVIN	CSN2
CASK_BOVIN	CSN3
CBPM_HUMAN	CPM
CC50A_HUMAN	TMEM30A
CD109_HUMAN	CD109
CD166_BOVIN	ALCAM
CD276_HUMAN	CD276
CD44_HORSE	CD44
CD47_BOVIN	CD47
CERU_HUMAN	CP
CLUS_HORSE	CLU
CO3A1_HUMAN	COL3A1
CO6A1_HUMAN	COL6A1
CO6A2_HUMAN	COL6A2
CYTA_HUMAN	CSTA
CSPG4_HUMAN	CSPG4
CSRP1_HUMAN	CSRP1
DAG1_PIG	DAG1
DCD_HUMAN	DCD
DDR2_HUMAN	DDR2
DESP_HUMAN	DSP
DSG1_HUMAN	DSG1
DYHC1_HUMAN	DYNC1H1
EAA1_MOUSE	Slc1a3
ECE1_BOVIN	ECE1
EDIL3_HUMAN	EDIL3
EF1A1_BOVIN	EEF1A1
EF1A1_HORSE	EEF1A1
EF1A3_HUMAN	EEF1A1P5
EF2_HUMAN	EEF2
EFNB1_HUMAN	EFNB1
EGFR_HUMAN	EGFR
EGLN_HUMAN	ENG
EMP3_BOVIN	EMP3
ENDD1_HUMAN	ENDOD1
ENOA_BOVIN	ENO1
ENPL_HUMAN	HSP90B1
ENPP1_HUMAN	ENPP1
EPHA2_HUMAN	EPHA2
EPHA4_HUMAN	EPHA4
EPHB4_MOUSE	Ephb4
EWS_HUMAN	EWSR1
FARP1_RAT	Farp1
FETUA_BOVIN	AHSG
FILA2_HUMAN	FLG2
FINC_BOVIN	FN1
FLNA_HUMAN	FLNA
FLRT2_HUMAN	FLRT2
FPRP_HUMAN	PTGFRN
FZD1_HUMAN	FZD1
FZD2_HUMAN	FZD2
FZD7_HUMAN	FZD7
GNAI2_HUMAN	GNAI2
GNAI2_MACFA	GNAI2
GRP75_HUMAN	HSPA9
GTR1_HUMAN	SLC2A1
GTR3_RABIT	SLC2A3
HM13_HUMAN	HM13
HORN_HUMAN	HRNR
HS90B_HORSE	HSP90AB1
HSP7C_HORSE	HSPA8
HYOU1_HUMAN	HYOU1
IF4A1_HUMAN	EIF4A1
IGF1R_HUMAN	IGF1R
IMB1_HUMAN	KPNB1
IQGA1_HUMAN	IQGAP1
ITA1_HUMAN	ITGA1
ITA11_HUMAN	ITGA11
ITA3_BOVIN	ITGA3
ITA5_BOVIN	ITGA5
ITA6_HUMAN	ITGA6
ITB1_BOVIN	ITGB1
ITB5_BOVIN	ITGB5
ITB7_HUMAN	ITGB7
K1C13_HUMAN	KRT13
K1C14_HUMAN	KRT14
K1C15_HUMAN	KRT15
K1C16_HUMAN	KRT16
K1C17_HUMAN	KRT17
K1C19_BOVIN	KRT19
K1C9_HUMAN	KRT9
K22E_HUMAN	KRT2
K2C1_HUMAN	KRT1
K2C1B_HUMAN	KRT77
K2C4_HUMAN	KRT4
K2C6A_HUMAN	KRT6A
K2C6B_HUMAN	KRT6B
K2C6C_HUMAN	KRT6C
K2C78_HUMAN	KRT78
KPRP_HUMAN	KPRP
KPYM_HUMAN	PKM
LACB_BOVIN	LGB
LAMC1_HUMAN	LAMC1
LAMP2_HUMAN	LAMP2
LC1L1_HUMAN	LCN1P1
LCAP_HUMAN	LNPEP
LCN1_HUMAN	LCN1
LDLR_BOVIN	LDLR
LPAR1_MOUSE	Lpar1
LRP1_HUMAN	LRP1
MET_HORSE	MET
MFGM_BOVIN	MFGE8
MMP14_BOVIN	MMP14
MOT4_HUMAN	SLC16A3
MPCP_HUMAN	SLC25A3
MPZL1_HUMAN	MPZL1
MRP1_BOVIN	ABCC1
MRP4_HUMAN	ABCC4
NECT1_HUMAN	NECTIN1
NECT3_HUMAN	NECTIN3
NEP_HUMAN	MME
NOTC2_HUMAN	NOTCH2
NPTN_HUMAN	NPTN
NRP2_HUMAN	NRP2
NUCB1_MOUSE	Nucb1
NUCB2_HUMAN	NUCB2
PDIA1_BOVIN	P4HB
PDIA3_BOVIN	PDIA3
PDIA6_MOUSE	Pdia6
PGFRB_HUMAN	PDGFRB
PIEZ1_HUMAN	PIEZO1
PIP_HUMAN	PIP
PLAK_BOVIN	JUP
PLCD1_HUMAN	PLCD1
PLOD1_HUMAN	PLOD1
PLOD2_HUMAN	PLOD2
PLPP3_HUMAN	PLPP3
PLXA1_HUMAN	PLXNA1
PLXB2_HUMAN	PLXNB2
PPIA_BOVIN	PPIA
PRIO_ANTCE	PRNP
PTK7_HUMAN	PTK7
PTPRA_HUMAN	PTPRA
PTPRG_HUMAN	PTPRG
RAB14_HUMAN	RAB14
RAB1A_HUMAN	RAB1A
RAB1B_HUMAN	RAB1B
RAB34_HUMAN	RAB34
RECK_HUMAN	RECK
ROBO1_HUMAN	ROBO1
S10A6_HORSE	S100A6
S10A7_HUMAN	S100A7
S12A2_HUMAN	SLC12A2
S12A4_HUMAN	SLC12A4
S20A1_HUMAN	SLC20A1
S39AE_BOVIN	SLC39A14
S4A4_HUMAN	SLC4A4
S4A7_MOUSE	Slc4a7
SC5A3_BOVIN	SLC5A3
SDC3_HUMAN	SDC3
SDK2_HUMAN	SDK2
SEPR_BOVIN	FAP
SERC1_HUMAN	SERINC1
SERPH_BOVIN	SERPINH1
SGCD_HUMAN	SGCD
SIRB1_HUMAN	SIRPB1
SL9A1_RABIT	SLC9A1
STEA3_HUMAN	STEAP3
STOM_HUMAN	STOM
SYPL1_HUMAN	SYPL1
TEN3_HUMAN	TENM3
TFR1_HORSE	TFRC
THIO_HORSE	TXN
TLN1_HUMAN	TLN1
TRFM_HUMAN	MELTF
TRY1_RAT	Prss1
TSP1_BOVIN	THBS1
UBR4_HUMAN	UBR4
UFO_HUMAN	AXL
VASN_HUMAN	VASN
VCAM1_CANLF	VCAM1
VPS35_BOVIN	VPS35
